# Supplementary material for: Possible protective effect of zinc administration on renal and cognitive changes occurring in uninephrectomized adult male Wistar rats
Source: Exp Physiol. 2022 Nov 24;108(2):253–67. doi: 10.1113/EP090735 (PMC10103884; doi:10.1113/EP090735)
Supplement: Supplementary file 1 — Statistical Summary Document [file EPH-108-253-s001.xlsx]

## Sheet: Statistical Summary Table
Statistical Summary Document
Manuscript Title:						Possible protective effect of zinc administration on renal and cognitive changes occurring in uninephrectomized adult male Wistar rats
Authors:			Marianne Basta, Hend A. Yassin, Rania G. Aly, Norhan S. El Sayed
Animal model used, if applicable:		uninephrectomized rats
Underlying hypothesis:	the aim of this study has been to reveal the early cognitive changes that might occur in adult rats post-nephrectomy and whether early administration of small doses of Zn supplement might modulate the early pathological renal changes reflecting nephroprotective and neuroprotective roles.
Definitions of ‘n’:	n= number of rats per group
Statistical summary table:
Experimental question number	Finding/ conclusion	Experimental location/variable	Mean value	Standard Deviation	n	Exact P value	Figure/table in which data are presented	Units	Data comparisons	Statistical test	Any other experimental factors	Comments
Multiple tests of the same question are shown in different rows		e.g. cortex vs cerebellum or genotype	(or other summary statistic)	(SD)	(value)	If P is considered significant against a stated confidence limit, authors may indicate this in bold.The exact value must be stated unless P is less than 0.0001, in which case < is permitted.			e.g. WT vs KO		e.g. subjects’ age or sex	e.g. observation
serum urea in UNX rats	significat increase in UNX rats	serum	67	1.4	10	< 0.0001	table 1	mg/dl		one way ANOVA
serum urea in UNX + Zn rats	Zn ameliorated the increase	serum	60	1.4	10	0.024	table 1	mg/dl		one way ANOVA
serum creatinine in UNX rats	significat increase in UNX rats	serum	1.68	0.08	10	< 0.0001	table 1	mg/dl		one way ANOVA
serum creatinine in UNX + Zn rats	Zn ameliorated the increase	serum	1.43	0.1	10	0.046	table 1	mg/dl		one way ANOVA
proteinuria in UNX rats	significat increase in UNX rats	urine	5.6	0.96	10	0.001	table 1	mg/dl		one way ANOVA
proteinuria in UNX + Zn rats	Zn ameliorated the increase	urine	3.7	0.4	10	0.041	table 1	mg/dl		one way ANOVA
serum Zn in UNX rats	significat decrease in UNX rats	serum	3.7	0.9	10	0.0002	table 1	Ppb		one way ANOVA
serum Zn in UNX + Zn rats	Zn increases it	serum	7.4	1.4	10	0.002	table 1	Ppb		one way ANOVA
Masson trichrome area in UNX rats	significat increase in UNX rats	kidney	31.6	4.5	5	< 0.0001	figure 1	area/HPF		one way ANOVA
Masson trichrome area in UNX + Zn rats	Zn ameliorated the increase	kidney	6.4	1.1	5	< 0.0001	figure 1	area/HPF		one way ANOVA
desmin/glomerulus in UNX rats	significat increase in UNX rats	kidney	87	4.9	5	< 0.0001	figure 2	area/glomerulus		one way ANOVA
desmin/glomerulus in UNX + Zn rats	Zn ameliorated the increase	kidney	4	1	5	< 0.0001	figure 2	area/glomerulus		one way ANOVA
desmin cells in interstitium in UNX rats	significat increase in UNX rats	kidney	231.4	20	5	< 0.0001	figure 2	number of cells		one way ANOVA
desmin cells in interstitium in UNX + Zn rats	Zn ameliorated the increase	kidney	39	2	5	< 0.0001	figure 2	number of cells		one way ANOVA
caspase cells in UNX rats	significat increase in UNX rats	hippocampus	29	2.9	5	< 0.0001	figure 4	number of cells		one way ANOVA
caspase cells in UNX + Zn rats	Zn ameliorated the increase	hippocampus	2.8	0.8	5	< 0.0001	figure 4	number of cells		one way ANOVA
GFAP in UNX rats	significat increase in UNX rats	hippocampus	71.4	2.6	5	< 0.0001	figure 5	number of cells		one way ANOVA
GFAP in UNX + Zn rats	Zn ameliorated the increase	hippocampus	14.8	3.6	5	< 0.0001	figure 5	number of cells		one way ANOVA
BDNF in UNX rats	significat decrease in UNX rats	hippocampus	324.5	43	5	0.002	figure 5	pg/ mg protein		one way ANOVA
BDNF in UNX + Zn rats	Zn increases it	hippocampus	471.7	62	5	0.017	figure 5	pg/ mg protein		one way ANOVA
effect of uninephrectomy on distance swum in target quadrant in UNX group1		hippocampus/behavioral test	19.5	8.708	10	P<0.0001	figure 3			one way anova/Tukey
effect of zinc on distance swum in target quadrant in UNX+zinc group 2		hippocampus/behavioral test	64	12.52	10	P<0.0001	figure 3			one way anova/Tukey
effect of uninephrectomy on time spent in target quadrant in UNX group 3		hippocampus/behavioral test	21.6	10.57	10	P<0.0001	figure 3			one way anova/Tukey
effect of zinc on time spent in target quadrant in UNX+zinc4		hippocampus/behavioral test	54.7	13.9	10	P<0.0001	figure 3			one way anova/Tukey
effect of uninephrectomy on spontaneous alteration in tmaze in UNX group5		hippocampus/behavioral test	48	9.189	10	P<0.0001	figure 3			one way anova/Tukey
effect of zinc on spontaneous alteration in tmaze in UNX+zinc6		hippocampus/behavioral test	74	12.65	10	P<0.0001	figure 3			one way anova/Tukey
